# Supplementary material for: Accuracy of Measurements of Thermophysical Parameters by Dual-Beam Thermal-Lens Spectrometry
Source: Nanomaterials (Basel). 2023 Jan 20;13(3):430. doi: 10.3390/nano13030430 (PMC9920435; doi:10.3390/nano13030430)
Supplement: Supplementary file 1 [file nanomaterials-13-00430-s001.zip]

Archive with 1 entries (1 files):
- nanomaterials-2159924-supplementary.pdf
